# Supplementary material for: Glycated Hemoglobin and Prediabetes: A Systematic Review of HbA1c Thresholds for Type 2 Diabetes Prevention
Source: J Clin Med. 2026 Jun 17;15(12):4690. doi: 10.3390/jcm15124690 (PMC13301490; doi:10.3390/jcm15124690)
Supplement: Supplementary file 1 [file jcm-15-04690-s001.zip]

Archive with 1 entries (1 files):
- jcm-4353722-supplementary.pdf
